# Supplementary material for: Virtual Intergenerational Reverse-Mentoring Program Reduces Loneliness among Older Adults: Results from a Pilot Evaluation
Source: Int J Environ Res Public Health. 2022 Jun 10;19(12):7121. doi: 10.3390/ijerph19127121 (PMC9222564; doi:10.3390/ijerph19127121)
Supplement: Supplementary file 1 [file ijerph-19-07121-s001.zip]

Archive with 1 entries (1 files):
- ijerph-1637074-supplementary.pdf
